# Supplementary material for: The Genetic Diversity and the Divergence Time in Extant Primitive Mayfly, Siphluriscus chinensis Ulmer, 1920 Using the Mitochondrial Genome
Source: Genes (Basel). 2022 Oct 2;13(10):1780. doi: 10.3390/genes13101780 (PMC9601863; doi:10.3390/genes13101780)
Supplement: Supplementary file 1 [file genes-13-01780-s001.zip]

Archive with 9 entries (9 files):
- FigureS1. RSCU.png
- FigureS2. AliGROOVE.png
- TableS1. tree.pdf
- TableS2. partition.pdf
- TableS3. NTS location.pdf
- TableS4. LGS location.pdf
- TableS5. features.pdf
- TableS6. RSCU.pdf
- TableS7. KaKs.pdf
